# Supplementary material for: Are Dental Caries Associated with Oxidative Stress in Saliva in Children and Adolescents? A Systematic Review
Source: Metabolites. 2022 Sep 13;12(9):858. doi: 10.3390/metabo12090858 (PMC9502212; doi:10.3390/metabo12090858)
Supplement: Supplementary file 1 [file metabolites-12-00858-s001.zip]

Archive with 1 entries (1 files):
- metabolites-1818195-supplementary.pdf
